# Supplementary material for: Adrenomedullin-RAMP2 Enhances Lung Endothelial Cell Homeostasis Under Shear Stress
Source: Cells. 2026 Jan 14;15(2):152. doi: 10.3390/cells15020152 (PMC12839701; doi:10.3390/cells15020152)
Supplement: Supplementary file 1 [file cells-15-00152-s001.zip]

Archive with 1 entries (1 files):
- cells-4026591-supplementary.pdf
